# Supplementary material for: A Tea Polyphenol-Infused Sprayable Thermosensitive Liposomal Hydrogel for Enhanced Anti-Inflammatory and Antibacterial Psoriasis Treatment
Source: J Funct Biomater. 2025 Apr 1;16(4):124. doi: 10.3390/jfb16040124 (PMC12027687; doi:10.3390/jfb16040124)
Supplement: Supplementary file 1 [file jfb-16-00124-s001.zip]

Archive with 1 entries (1 files):
- jfb-3454257-supplementary.pdf
